# Supplementary material for: Cervicovaginal DNA Virome Alterations Are Associated with Genital Inflammation and Microbiota Composition
Source: mSystems. 2022 Mar 28;7(2):e00064-22. doi: 10.1128/msystems.00064-22 (PMC9040584; doi:10.1128/msystems.00064-22)
Supplement: DATA SET S1 [file msystems.00064-22-sd001.xlsx]

## Sheet: Data Set 1
NULL	Kingdom	Phylum	Class	Order	Family	Genus	I2068_Contig_183	I2071_Contig_13604	I2071_Contig_1338	I2065_Contig_1103	I2053_Contig_1185	I2054_Contig_1460	I2051_Contig_1805	I2054_Contig_1125	I2060_Contig_1137	I2056_Contig_1575	I2051_Contig_162	I2072_Contig_1402	I2056_Contig_112	I2056_Contig_1101	I2053_Contig_1375	I2056_Contig_1601	I2072_Contig_1997	I2048_Contig_114	I2060_Contig_1239	I2051_Contig_1121	I2048_Contig_169	I2072_Contig_1205	I2056_Contig_1639	I2056_Contig_1166	I2060_Contig_1419	I2056_Contig_1658	I2051_Contig_1648	I2072_Contig_1192	I2051_Contig_1577	I2054_Contig_1320	I2072_Contig_1157	I2054_Contig_1326	I2048_Contig_1118	I2051_Contig_1811	I2054_Contig_112	I2051_Contig_1478	I2072_Contig_1154	I2056_Contig_1603	I2072_Contig_1918	I2054_Contig_1195	I2060_Contig_1515	I2054_Contig_1218	I2054_Contig_1579
NULL	NULL	NULL	NULL	NULL	NULL	Family	Siphoviridae	Myoviridae	Myoviridae	Myoviridae	Myoviridae	Siphoviridae	Myoviridae	Siphoviridae	Siphoviridae	Siphoviridae	Siphoviridae	Siphoviridae	Myoviridae	Myoviridae	Siphoviridae	Siphoviridae	Podoviridae	Siphoviridae	Herelleviridae	Siphoviridae	Siphoviridae	Siphoviridae	Siphoviridae	Herelleviridae	Myoviridae	Siphoviridae	Siphoviridae	Siphoviridae	Myoviridae	Siphoviridae	Siphoviridae	Myoviridae	Siphoviridae	Siphoviridae	Myoviridae	Siphoviridae	Siphoviridae	Myoviridae	Siphoviridae	Siphoviridae	Siphoviridae	Siphoviridae	Myoviridae
NULL	NULL	NULL	NULL	NULL	NULL	Species	Streptococcus phage 315.6	Clostridium phage phiMMP02	Rhodothermus phage RM378	Bacillus virus G	Arthrobacter virus ArV1	Bacillus virus SPbeta	Lactobacillus prophage Lj771	Burkholderia virus phi1026b	Streptococcus phage TP-J34	Lactobacillus phage Ldl1	Staphylococcus phage SPbeta-like	Bacillus phage PfEFR-4	Bacillus virus G	Lactobacillus phage LBR48	Lactobacillus phage J-1	Lactococcus phage PLgT-1	Achromobacter virus JWAlpha	Staphylococcus phage SPbeta-like	Bacillus virus NIT1	Synechococcus phage S-CBS3	Bacillus phage PfEFR-4	Lactobacillus phage phiadh	Bacillus phage PfEFR-4	Enterococcus virus EFLK1	Brevibacillus virus Davies	Lactobacillus phage CL1	Lactobacillus phage LF1	Planktothrix phage PaV-LD	Pseudomonas phage PhiPA3	Paenibacillus virus Vegas	Lactococcus phage ul36.k1t1	Bacillus virus G	Lactobacillus phage Ldl1	Staphylococcus phage SPbeta-like	Klebsiella virus K64-1	Lactobacillus phage iLp1308	Lactobacillus phage LfeSau	Ralstonia virus RSF1	Lactobacillus phage Ldl1	Streptococcus phage 315.3	Gordonia virus Bowser	Bacillus phage PfEFR-4	Bacillus virus G
dnOTU_40	k__Bacteria	p__Bacteroidetes	c__Bacteroidia	o__Bacteroidales	f__91otu18810	g__94otu38254	-0.191767	-0.23546	-0.119002	-0.1326	0.0653158	-0.00630524	-0.174247	-0.174247	-0.174247	-0.174247	-0.174247	-0.174247	-0.174247	-0.174247	-0.174247	-0.174247	-0.174247	-0.174247	-0.174247	-0.174247	-0.174247	-0.174247	-0.174247	-0.174247	-0.174247	-0.174247	-0.174247	-0.174247	-0.174247	-0.174247	-0.174247	-0.174247	-0.174247	-0.174247	-0.174247	-0.174247	-0.174247	-0.174247	-0.174247	-0.174247	-0.174247	-0.174247	-0.174247
dnOTU_17	k__Bacteria	p__Firmicutes	c__Clostridia	o__Clostridiales	f__Clostridiaceae	g__Clostridium	-0.181137	-0.215274	-0.0962397	-0.107731	0.0931408	0.0204604	-0.17794	-0.17794	-0.17794	-0.17794	-0.17794	-0.17794	-0.17794	-0.17794	-0.17794	-0.17794	-0.17794	-0.17794	-0.17794	-0.17794	-0.17794	-0.17794	-0.17794	-0.17794	-0.17794	-0.17794	-0.17794	-0.17794	-0.17794	-0.17794	-0.17794	-0.17794	-0.17794	-0.17794	-0.17794	-0.17794	-0.17794	-0.17794	-0.17794	-0.17794	-0.17794	-0.17794	-0.17794
dnOTU_26	k__Bacteria	p__Actinobacteria	c__Coriobacteriia	o__Coriobacteriales	f__Coriobacteriaceae	g__94otu17238	-0.205217	-0.261722	-0.149275	-0.16343	0.0334579	-0.0318138	-0.174149	-0.174149	-0.174149	-0.174149	-0.174149	-0.174149	-0.174149	-0.174149	-0.174149	-0.174149	-0.174149	-0.174149	-0.174149	-0.174149	-0.174149	-0.174149	-0.174149	-0.174149	-0.174149	-0.174149	-0.174149	-0.174149	-0.174149	-0.174149	-0.174149	-0.174149	-0.174149	-0.174149	-0.174149	-0.174149	-0.174149	-0.174149	-0.174149	-0.174149	-0.174149	-0.174149	-0.174149
t__91193	k__Bacteria	p__Firmicutes	c__Clostridia	o__Clostridiales	f__Veillonellaceae	g__Megasphaera	-0.166769	-0.19117	-0.0688295	-0.0771202	0.12839	0.0550952	-0.181895	-0.181895	-0.181895	-0.181895	-0.181895	-0.181895	-0.181895	-0.181895	-0.181895	-0.181895	-0.181895	-0.181895	-0.181895	-0.181895	-0.181895	-0.181895	-0.181895	-0.181895	-0.181895	-0.181895	-0.181895	-0.181895	-0.181895	-0.181895	-0.181895	-0.181895	-0.181895	-0.181895	-0.181895	-0.181895	-0.181895	-0.181895	-0.181895	-0.181895	-0.181895	-0.181895	-0.181895
t__14984	k__Bacteria	p__Tenericutes	c__Mollicutes	o__Mycoplasmatales	f__Mycoplasmataceae	g__Mycoplasma	-0.165797	-0.18946	-0.0669262	-0.0750411	0.130658	0.0572329	-0.182209	-0.182209	-0.182209	-0.182209	-0.182209	-0.182209	-0.182209	-0.182209	-0.182209	-0.182209	-0.182209	-0.182209	-0.182209	-0.182209	-0.182209	-0.182209	-0.182209	-0.182209	-0.182209	-0.182209	-0.182209	-0.182209	-0.182209	-0.182209	-0.182209	-0.182209	-0.182209	-0.182209	-0.182209	-0.182209	-0.182209	-0.182209	-0.182209	-0.182209	-0.182209	-0.182209	-0.182209
dnOTU_470	k__Bacteria	p__Proteobacteria	c__Gammaproteobacteria	o__Pasteurellales	f__Pasteurellaceae	g__unclassified	-0.153283	-0.167436	-0.0422416	-0.0476679	0.161501	0.0873943	-0.185863	-0.185863	-0.185863	-0.185863	-0.185863	-0.185863	-0.185863	-0.185863	-0.185863	-0.185863	-0.185863	-0.185863	-0.185863	-0.185863	-0.185863	-0.185863	-0.185863	-0.185863	-0.185863	-0.185863	-0.185863	-0.185863	-0.185863	-0.185863	-0.185863	-0.185863	-0.185863	-0.185863	-0.185863	-0.185863	-0.185863	-0.185863	-0.185863	-0.185863	-0.185863	-0.185863	-0.185863
dnOTU_158	k__Bacteria	p__Firmicutes	c__Clostridia	o__Clostridiales	f__Veillonellaceae	g__unclassified	-0.0596102	-0.349046	-0.259133	-0.294292	-0.192038	-0.25814	-0.192038	-0.192038	-0.192038	-0.192038	-0.192038	-0.192038	-0.192038	-0.192038	-0.192038	-0.192038	-0.192038	-0.192038	-0.192038	-0.192038	-0.192038	-0.192038	-0.192038	-0.192038	-0.192038	-0.192038	-0.192038	-0.192038	-0.192038	-0.192038	-0.192038	-0.192038	-0.192038	-0.192038	-0.192038	-0.192038	-0.192038	-0.192038	-0.192038	-0.192038	-0.192038	-0.192038	-0.192038
t__12427	k__Bacteria	p__Bacteroidetes	c__Bacteroidia	o__Bacteroidales	f__Prevotellaceae	g__Prevotella	-0.212361	-0.273486	-0.172212	-0.169293	0.0432326	0.0116634	-0.217724	-0.217724	-0.217724	-0.217724	-0.217724	-0.217724	-0.217724	-0.217724	-0.217724	-0.217724	-0.217724	-0.217724	-0.217724	-0.217724	-0.217724	-0.217724	-0.217724	-0.217724	-0.217724	-0.217724	-0.217724	-0.217724	-0.217724	-0.217724	-0.217724	-0.217724	-0.217724	-0.217724	-0.217724	-0.217724	-0.217724	-0.217724	-0.217724	-0.217724	-0.217724	-0.217724	-0.217724
dnOTU_8	k__Bacteria	p__Firmicutes	c__Clostridia	o__Clostridiales	f__Veillonellaceae	g__Dialister	-0.208316	-0.292036	-0.193377	-0.1893	0.023242	0.00566661	-0.212531	-0.212531	-0.212531	-0.212531	-0.212531	-0.212531	-0.212531	-0.212531	-0.212531	-0.212531	-0.212531	-0.212531	-0.212531	-0.212531	-0.212531	-0.212531	-0.212531	-0.212531	-0.212531	-0.212531	-0.212531	-0.212531	-0.212531	-0.212531	-0.212531	-0.212531	-0.212531	-0.212531	-0.212531	-0.212531	-0.212531	-0.212531	-0.212531	-0.212531	-0.212531	-0.212531	-0.212531
dnOTU_75	k__Bacteria	p__Fusobacteria	c__Fusobacteriia	o__Fusobacteriales	f__Leptotrichiaceae	g__Streptobacillus	-0.26767	-0.372998	-0.278693	-0.309838	-0.142857	-0.207305	-0.142857	-0.142857	-0.142857	-0.142857	-0.142857	-0.142857	-0.142857	-0.142857	-0.142857	-0.142857	-0.142857	-0.142857	-0.142857	-0.142857	-0.142857	-0.142857	-0.142857	-0.142857	-0.142857	-0.142857	-0.142857	-0.142857	-0.142857	-0.142857	-0.142857	-0.142857	-0.142857	-0.142857	-0.142857	-0.142857	-0.142857	-0.142857	-0.142857	-0.142857	-0.142857	-0.142857	-0.142857
dnOTU_58	k__Bacteria	p__Firmicutes	c__Erysipelotrichi	o__Erysipelotrichales	f__Erysipelotrichaceae	g__Bulleidia	-0.269699	-0.381123	-0.288549	-0.317468	-0.147862	-0.205915	-0.147862	-0.147862	-0.147862	-0.147862	-0.147862	-0.147862	-0.147862	-0.147862	-0.147862	-0.147862	-0.147862	-0.147862	-0.147862	-0.147862	-0.147862	-0.147862	-0.147862	-0.147862	-0.147862	-0.147862	-0.147862	-0.147862	-0.147862	-0.147862	-0.147862	-0.147862	-0.147862	-0.147862	-0.147862	-0.147862	-0.147862	-0.147862	-0.147862	-0.147862	-0.147862	-0.147862	-0.147862
dnOTU_11	k__Bacteria	p__Firmicutes	c__Clostridia	o__Clostridiales	f__Lachnospiraceae	g__Shuttleworthia	-0.250652	-0.341652	-0.24174	-0.268913	-0.0941075	-0.160561	-0.151022	-0.151022	-0.151022	-0.151022	-0.151022	-0.151022	-0.151022	-0.151022	-0.151022	-0.151022	-0.151022	-0.151022	-0.151022	-0.151022	-0.151022	-0.151022	-0.151022	-0.151022	-0.151022	-0.151022	-0.151022	-0.151022	-0.151022	-0.151022	-0.151022	-0.151022	-0.151022	-0.151022	-0.151022	-0.151022	-0.151022	-0.151022	-0.151022	-0.151022	-0.151022	-0.151022	-0.151022
dnOTU_45	k__Bacteria	p__Bacteroidetes	c__Bacteroidia	o__Bacteroidales	f__S24-7	g__94otu40541	-0.296288	-0.326315	-0.243263	-0.288204	-0.158131	-0.229469	-0.158131	-0.158131	-0.158131	-0.158131	-0.158131	-0.158131	-0.158131	-0.158131	-0.158131	-0.158131	-0.158131	-0.158131	-0.158131	-0.158131	-0.158131	-0.158131	-0.158131	-0.158131	-0.158131	-0.158131	-0.158131	-0.158131	-0.158131	-0.158131	-0.158131	-0.158131	-0.158131	-0.158131	-0.158131	-0.158131	-0.158131	-0.158131	-0.158131	-0.158131	-0.158131	-0.158131	-0.158131
dnOTU_31	k__Bacteria	p__Fusobacteria	c__Fusobacteriia	o__Fusobacteriales	f__Fusobacteriaceae	g__Fusobacterium	-0.202279	-0.300371	-0.193832	-0.217607	-0.0429008	-0.113914	-0.16538	-0.16538	-0.16538	-0.16538	-0.16538	-0.16538	-0.16538	-0.16538	-0.16538	-0.16538	-0.16538	-0.16538	-0.16538	-0.16538	-0.16538	-0.16538	-0.16538	-0.16538	-0.16538	-0.16538	-0.16538	-0.16538	-0.16538	-0.16538	-0.16538	-0.16538	-0.16538	-0.16538	-0.16538	-0.16538	-0.16538	-0.16538	-0.16538	-0.16538	-0.16538	-0.16538	-0.16538
dnOTU_3	k__Bacteria	p__Fusobacteria	c__Fusobacteriia	o__Fusobacteriales	f__Leptotrichiaceae	g__Sneathia	-0.242567	-0.349063	-0.25304	-0.265649	-0.0723889	-0.109604	-0.180823	-0.180823	-0.180823	-0.180823	-0.180823	-0.180823	-0.180823	-0.180823	-0.180823	-0.180823	-0.180823	-0.180823	-0.180823	-0.180823	-0.180823	-0.180823	-0.180823	-0.180823	-0.180823	-0.180823	-0.180823	-0.180823	-0.180823	-0.180823	-0.180823	-0.180823	-0.180823	-0.180823	-0.180823	-0.180823	-0.180823	-0.180823	-0.180823	-0.180823	-0.180823	-0.180823	-0.180823
dnOTU_27	k__Bacteria	p__Actinobacteria	c__Actinobacteria	o__Actinomycetales	f__Actinomycetaceae	g__Mobiluncus	-0.100467	-0.0827225	0.0553932	0.0569128	0.276771	0.196394	-0.172428	-0.172428	-0.172428	-0.172428	-0.172428	-0.172428	-0.172428	-0.172428	-0.172428	-0.172428	-0.172428	-0.172428	-0.172428	-0.172428	-0.172428	-0.172428	-0.172428	-0.172428	-0.172428	-0.172428	-0.172428	-0.172428	-0.172428	-0.172428	-0.172428	-0.172428	-0.172428	-0.172428	-0.172428	-0.172428	-0.172428	-0.172428	-0.172428	-0.172428	-0.172428	-0.172428	-0.172428
t__91260	k__Bacteria	p__Actinobacteria	c__Actinobacteria	o__Bifidobacteriales	f__Bifidobacteriaceae	g__Gardnerella	0.0111374	0.0142719	0.154591	0.175325	0.396043	0.329873	-0.237217	-0.237217	-0.237217	-0.237217	-0.237217	-0.237217	-0.237217	-0.237217	-0.237217	-0.237217	-0.237217	-0.237217	-0.237217	-0.237217	-0.237217	-0.237217	-0.237217	-0.237217	-0.237217	-0.237217	-0.237217	-0.237217	-0.237217	-0.237217	-0.237217	-0.237217	-0.237217	-0.237217	-0.237217	-0.237217	-0.237217	-0.237217	-0.237217	-0.237217	-0.237217	-0.237217	-0.237217
dnOTU_25	k__Bacteria	p__Firmicutes	c__Bacilli	o__Gemellales	f__Gemellaceae	g__94otu3263	-0.341866	-0.405682	-0.396099	-0.395412	-0.272091	-0.200005	-0.272091	-0.272091	-0.272091	-0.272091	-0.272091	-0.272091	-0.272091	-0.272091	-0.272091	-0.272091	-0.272091	-0.272091	-0.272091	-0.272091	-0.272091	-0.272091	-0.272091	-0.272091	-0.272091	-0.272091	-0.272091	-0.272091	-0.272091	-0.272091	-0.272091	-0.272091	-0.272091	-0.272091	-0.272091	-0.272091	-0.272091	-0.272091	-0.272091	-0.272091	-0.272091	-0.272091	-0.272091
dnOTU_52	k__Bacteria	p__Firmicutes	c__Clostridia	o__Clostridiales	f__91otu452	g__94otu18036	-0.258653	-0.475761	-0.448285	-0.418108	-0.229287	-0.128852	-0.229287	-0.229287	-0.229287	-0.229287	-0.229287	-0.229287	-0.229287	-0.229287	-0.229287	-0.229287	-0.229287	-0.229287	-0.229287	-0.229287	-0.229287	-0.229287	-0.229287	-0.229287	-0.229287	-0.229287	-0.229287	-0.229287	-0.229287	-0.229287	-0.229287	-0.229287	-0.229287	-0.229287	-0.229287	-0.229287	-0.229287	-0.229287	-0.229287	-0.229287	-0.229287	-0.229287	-0.229287
t__41988	k__Bacteria	p__Actinobacteria	c__Coriobacteriia	o__Coriobacteriales	f__Coriobacteriaceae	g__94otu25634	0.332203	0.30002	0.452717	0.485145	0.643	0.548971	-0.264854	-0.264854	-0.264854	-0.264854	-0.264854	-0.264854	-0.264854	-0.264854	-0.264854	-0.264854	-0.264854	-0.264854	-0.264854	-0.264854	-0.264854	-0.264854	-0.264854	-0.264854	-0.264854	-0.264854	-0.264854	-0.264854	-0.264854	-0.264854	-0.264854	-0.264854	-0.264854	-0.264854	-0.264854	-0.264854	-0.264854	-0.264854	-0.264854	-0.264854	-0.264854	-0.264854	-0.264854
t__21651	k__Bacteria	p__Firmicutes	c__Bacilli	o__Lactobacillales	f__Aerococcaceae	g__Aerococcus	0.115992	0.286743	0.436735	0.483279	0.714831	0.643167	-0.218588	-0.218588	-0.218588	-0.218588	-0.218588	-0.218588	-0.218588	-0.218588	-0.218588	-0.218588	-0.218588	-0.218588	-0.218588	-0.218588	-0.218588	-0.218588	-0.218588	-0.218588	-0.218588	-0.218588	-0.218588	-0.218588	-0.218588	-0.218588	-0.218588	-0.218588	-0.218588	-0.218588	-0.218588	-0.218588	-0.218588	-0.218588	-0.218588	-0.218588	-0.218588	-0.218588	-0.218588
t__66151	k__Bacteria	p__Firmicutes	c__Clostridia	o__Clostridiales	f__[Tissierellaceae]	g__ph2	-0.335963	-0.444765	-0.36742	-0.399631	-0.212041	-0.227165	0.954185	0.954185	0.954185	0.954185	0.954185	0.954185	0.954185	0.954185	0.954185	0.954185	0.954185	0.954185	0.954185	0.954185	0.954185	0.954185	0.954185	0.954185	0.954185	0.954185	0.954185	0.954185	0.954185	0.954185	0.954185	0.954185	0.954185	0.954185	0.954185	0.954185	0.954185	0.954185	0.954185	0.954185	0.954185	0.954185	0.954185
dnOTU_1	k__Bacteria	p__Firmicutes	c__Bacilli	o__Lactobacillales	f__Lactobacillaceae	g__Lactobacillus	-0.442396	-0.0357583	-0.0197585	-0.0459864	0.0562262	0.04841	0.493672	0.493672	0.493672	0.493672	0.493672	0.493672	0.493672	0.493672	0.493672	0.493672	0.493672	0.493672	0.493672	0.493672	0.493672	0.493672	0.493672	0.493672	0.493672	0.493672	0.493672	0.493672	0.493672	0.493672	0.493672	0.493672	0.493672	0.493672	0.493672	0.493672	0.493672	0.493672	0.493672	0.493672	0.493672	0.493672	0.493672
t__52807	k__Bacteria	p__Firmicutes	c__Bacilli	o__Gemellales	f__Gemellaceae	g__Gemella	-0.131393	-0.335482	-0.348472	-0.284532	-0.134132	0.0389387	-0.216418	-0.216418	-0.216418	-0.216418	-0.216418	-0.216418	-0.216418	-0.216418	-0.216418	-0.216418	-0.216418	-0.216418	-0.216418	-0.216418	-0.216418	-0.216418	-0.216418	-0.216418	-0.216418	-0.216418	-0.216418	-0.216418	-0.216418	-0.216418	-0.216418	-0.216418	-0.216418	-0.216418	-0.216418	-0.216418	-0.216418	-0.216418	-0.216418	-0.216418	-0.216418	-0.216418	-0.216418
t__38746	k__Bacteria	p__Firmicutes	c__Clostridia	o__Clostridiales	f__[Tissierellaceae]	g__1-68	-0.185991	-0.42093	-0.450181	-0.382983	-0.229809	-0.0443073	-0.229809	-0.229809	-0.229809	-0.229809	-0.229809	-0.229809	-0.229809	-0.229809	-0.229809	-0.229809	-0.229809	-0.229809	-0.229809	-0.229809	-0.229809	-0.229809	-0.229809	-0.229809	-0.229809	-0.229809	-0.229809	-0.229809	-0.229809	-0.229809	-0.229809	-0.229809	-0.229809	-0.229809	-0.229809	-0.229809	-0.229809	-0.229809	-0.229809	-0.229809	-0.229809	-0.229809	-0.229809
dnOTU_21	k__Bacteria	p__Firmicutes	c__Clostridia	o__Clostridiales	f__[Tissierellaceae]	g__Parvimonas	-0.130041	-0.339594	-0.359367	-0.295491	-0.154328	0.0241349	-0.208495	-0.208495	-0.208495	-0.208495	-0.208495	-0.208495	-0.208495	-0.208495	-0.208495	-0.208495	-0.208495	-0.208495	-0.208495	-0.208495	-0.208495	-0.208495	-0.208495	-0.208495	-0.208495	-0.208495	-0.208495	-0.208495	-0.208495	-0.208495	-0.208495	-0.208495	-0.208495	-0.208495	-0.208495	-0.208495	-0.208495	-0.208495	-0.208495	-0.208495	-0.208495	-0.208495	-0.208495
dnOTU_15	k__Bacteria	p__Firmicutes	c__Clostridia	o__Clostridiales	f__[Tissierellaceae]	g__Peptoniphilus	-0.10823	-0.299561	-0.313936	-0.235479	-0.0708681	0.114695	-0.221671	-0.221671	-0.221671	-0.221671	-0.221671	-0.221671	-0.221671	-0.221671	-0.221671	-0.221671	-0.221671	-0.221671	-0.221671	-0.221671	-0.221671	-0.221671	-0.221671	-0.221671	-0.221671	-0.221671	-0.221671	-0.221671	-0.221671	-0.221671	-0.221671	-0.221671	-0.221671	-0.221671	-0.221671	-0.221671	-0.221671	-0.221671	-0.221671	-0.221671	-0.221671	-0.221671	-0.221671
dnOTU_32	k__Bacteria	p__Firmicutes	c__Clostridia	o__Clostridiales	f__[Tissierellaceae]	g__WAL_1855D	0.224227	0.371732	0.484463	0.585362	0.828613	0.864758	-0.230419	-0.230419	-0.230419	-0.230419	-0.230419	-0.230419	-0.230419	-0.230419	-0.230419	-0.230419	-0.230419	-0.230419	-0.230419	-0.230419	-0.230419	-0.230419	-0.230419	-0.230419	-0.230419	-0.230419	-0.230419	-0.230419	-0.230419	-0.230419	-0.230419	-0.230419	-0.230419	-0.230419	-0.230419	-0.230419	-0.230419	-0.230419	-0.230419	-0.230419	-0.230419	-0.230419	-0.230419
t__32521	k__Bacteria	p__Proteobacteria	c__Betaproteobacteria	o__Burkholderiales	f__Alcaligenaceae	g__Sutterella	-0.2781	0.502476	0.553375	0.440437	0.341986	0.200047	0.232758	0.232758	0.232758	0.232758	0.232758	0.232758	0.232758	0.232758	0.232758	0.232758	0.232758	0.232758	0.232758	0.232758	0.232758	0.232758	0.232758	0.232758	0.232758	0.232758	0.232758	0.232758	0.232758	0.232758	0.232758	0.232758	0.232758	0.232758	0.232758	0.232758	0.232758	0.232758	0.232758	0.232758	0.232758	0.232758	0.232758
dnOTU_578	k__Bacteria	p__unclassified	c__unclassified	o__unclassified	f__unclassified	g__unclassified	0.564129	0.0817461	0.161802	0.179399	0.179267	0.0706921	-0.368317	-0.368317	-0.368317	-0.368317	-0.368317	-0.368317	-0.368317	-0.368317	-0.368317	-0.368317	-0.368317	-0.368317	-0.368317	-0.368317	-0.368317	-0.368317	-0.368317	-0.368317	-0.368317	-0.368317	-0.368317	-0.368317	-0.368317	-0.368317	-0.368317	-0.368317	-0.368317	-0.368317	-0.368317	-0.368317	-0.368317	-0.368317	-0.368317	-0.368317	-0.368317	-0.368317	-0.368317
dnOTU_57	k__Bacteria	p__Bacteroidetes	c__Bacteroidia	o__Bacteroidales	f__Bacteroidaceae	g__Bacteroides	0.0980891	0.0218157	-0.0114634	0.0956473	0.209378	0.413	-0.195541	-0.195541	-0.195541	-0.195541	-0.195541	-0.195541	-0.195541	-0.195541	-0.195541	-0.195541	-0.195541	-0.195541	-0.195541	-0.195541	-0.195541	-0.195541	-0.195541	-0.195541	-0.195541	-0.195541	-0.195541	-0.195541	-0.195541	-0.195541	-0.195541	-0.195541	-0.195541	-0.195541	-0.195541	-0.195541	-0.195541	-0.195541	-0.195541	-0.195541	-0.195541	-0.195541	-0.195541
dnOTU_24	k__Bacteria	p__Firmicutes	c__Clostridia	o__Clostridiales	f__[Tissierellaceae]	g__Anaerococcus	0.00211235	-0.157259	-0.219012	-0.12898	-0.046152	0.17285	-0.168254	-0.168254	-0.168254	-0.168254	-0.168254	-0.168254	-0.168254	-0.168254	-0.168254	-0.168254	-0.168254	-0.168254	-0.168254	-0.168254	-0.168254	-0.168254	-0.168254	-0.168254	-0.168254	-0.168254	-0.168254	-0.168254	-0.168254	-0.168254	-0.168254	-0.168254	-0.168254	-0.168254	-0.168254	-0.168254	-0.168254	-0.168254	-0.168254	-0.168254	-0.168254	-0.168254	-0.168254
dnOTU_65	k__Bacteria	p__Firmicutes	c__Clostridia	o__Clostridiales	f__[Tissierellaceae]	g__Gallicola	0.0272402	-0.110466	-0.16282	-0.0731667	0.0126932	0.223877	-0.166757	-0.166757	-0.166757	-0.166757	-0.166757	-0.166757	-0.166757	-0.166757	-0.166757	-0.166757	-0.166757	-0.166757	-0.166757	-0.166757	-0.166757	-0.166757	-0.166757	-0.166757	-0.166757	-0.166757	-0.166757	-0.166757	-0.166757	-0.166757	-0.166757	-0.166757	-0.166757	-0.166757	-0.166757	-0.166757	-0.166757	-0.166757	-0.166757	-0.166757	-0.166757	-0.166757	-0.166757
dnOTU_67	k__Bacteria	p__Actinobacteria	c__Actinobacteria	o__Actinomycetales	f__Actinomycetaceae	g__Arcanobacterium	-0.0519057	-0.244226	-0.305299	-0.231441	-0.154963	0.0558922	-0.154963	-0.154963	-0.154963	-0.154963	-0.154963	-0.154963	-0.154963	-0.154963	-0.154963	-0.154963	-0.154963	-0.154963	-0.154963	-0.154963	-0.154963	-0.154963	-0.154963	-0.154963	-0.154963	-0.154963	-0.154963	-0.154963	-0.154963	-0.154963	-0.154963	-0.154963	-0.154963	-0.154963	-0.154963	-0.154963	-0.154963	-0.154963	-0.154963	-0.154963	-0.154963	-0.154963	-0.154963
t__91187	k__Bacteria	p__Bacteroidetes	c__Bacteroidia	o__Bacteroidales	f__Porphyromonadaceae	g__Porphyromonas	-0.0431881	-0.230711	-0.291352	-0.215778	-0.138922	0.0724327	-0.156097	-0.156097	-0.156097	-0.156097	-0.156097	-0.156097	-0.156097	-0.156097	-0.156097	-0.156097	-0.156097	-0.156097	-0.156097	-0.156097	-0.156097	-0.156097	-0.156097	-0.156097	-0.156097	-0.156097	-0.156097	-0.156097	-0.156097	-0.156097	-0.156097	-0.156097	-0.156097	-0.156097	-0.156097	-0.156097	-0.156097	-0.156097	-0.156097	-0.156097	-0.156097	-0.156097	-0.156097
t__5838	k__Bacteria	p__Firmicutes	c__Clostridia	o__Clostridiales	f__Peptococcaceae	g__Peptococcus	-0.0455183	-0.237428	-0.306134	-0.227328	-0.155324	0.0628159	-0.155324	-0.155324	-0.155324	-0.155324	-0.155324	-0.155324	-0.155324	-0.155324	-0.155324	-0.155324	-0.155324	-0.155324	-0.155324	-0.155324	-0.155324	-0.155324	-0.155324	-0.155324	-0.155324	-0.155324	-0.155324	-0.155324	-0.155324	-0.155324	-0.155324	-0.155324	-0.155324	-0.155324	-0.155324	-0.155324	-0.155324	-0.155324	-0.155324	-0.155324	-0.155324	-0.155324	-0.155324
t__35013	k__Bacteria	p__Actinobacteria	c__Actinobacteria	o__Actinomycetales	f__Actinomycetaceae	g__Varibaculum	-0.0452332	-0.238007	-0.309328	-0.228525	-0.15693	0.0639573	-0.15693	-0.15693	-0.15693	-0.15693	-0.15693	-0.15693	-0.15693	-0.15693	-0.15693	-0.15693	-0.15693	-0.15693	-0.15693	-0.15693	-0.15693	-0.15693	-0.15693	-0.15693	-0.15693	-0.15693	-0.15693	-0.15693	-0.15693	-0.15693	-0.15693	-0.15693	-0.15693	-0.15693	-0.15693	-0.15693	-0.15693	-0.15693	-0.15693	-0.15693	-0.15693	-0.15693	-0.15693
dnOTU_48	k__Bacteria	p__Proteobacteria	c__Epsilonproteobacteria	o__Campylobacterales	f__Campylobacteraceae	g__Campylobacter	-0.0398373	-0.212756	-0.282256	-0.208154	-0.148063	0.06543	-0.148063	-0.148063	-0.148063	-0.148063	-0.148063	-0.148063	-0.148063	-0.148063	-0.148063	-0.148063	-0.148063	-0.148063	-0.148063	-0.148063	-0.148063	-0.148063	-0.148063	-0.148063	-0.148063	-0.148063	-0.148063	-0.148063	-0.148063	-0.148063	-0.148063	-0.148063	-0.148063	-0.148063	-0.148063	-0.148063	-0.148063	-0.148063	-0.148063	-0.148063	-0.148063	-0.148063	-0.148063
dnOTU_38	k__Bacteria	p__Firmicutes	c__Clostridia	o__Clostridiales	f__Lachnospiraceae	g__Moryella	-0.0314247	-0.214306	-0.281971	-0.206374	-0.143033	0.0709998	-0.142205	-0.142205	-0.142205	-0.142205	-0.142205	-0.142205	-0.142205	-0.142205	-0.142205	-0.142205	-0.142205	-0.142205	-0.142205	-0.142205	-0.142205	-0.142205	-0.142205	-0.142205	-0.142205	-0.142205	-0.142205	-0.142205	-0.142205	-0.142205	-0.142205	-0.142205	-0.142205	-0.142205	-0.142205	-0.142205	-0.142205	-0.142205	-0.142205	-0.142205	-0.142205	-0.142205	-0.142205
t__32350	k__Bacteria	p__Actinobacteria	c__Coriobacteriia	o__Coriobacteriales	f__Coriobacteriaceae	g__Atopobium	-0.0311319	-0.213902	-0.281658	-0.206023	-0.142857	0.0712119	-0.142857	-0.142857	-0.142857	-0.142857	-0.142857	-0.142857	-0.142857	-0.142857	-0.142857	-0.142857	-0.142857	-0.142857	-0.142857	-0.142857	-0.142857	-0.142857	-0.142857	-0.142857	-0.142857	-0.142857	-0.142857	-0.142857	-0.142857	-0.142857	-0.142857	-0.142857	-0.142857	-0.142857	-0.142857	-0.142857	-0.142857	-0.142857	-0.142857	-0.142857	-0.142857	-0.142857	-0.142857
dnOTU_77	k__Bacteria	p__Actinobacteria	c__Actinobacteria	o__Actinomycetales	f__Dermabacteraceae	g__Dermabacter	-0.0311319	-0.213902	-0.281658	-0.206023	-0.142857	0.0712119	-0.142857	-0.142857	-0.142857	-0.142857	-0.142857	-0.142857	-0.142857	-0.142857	-0.142857	-0.142857	-0.142857	-0.142857	-0.142857	-0.142857	-0.142857	-0.142857	-0.142857	-0.142857	-0.142857	-0.142857	-0.142857	-0.142857	-0.142857	-0.142857	-0.142857	-0.142857	-0.142857	-0.142857	-0.142857	-0.142857	-0.142857	-0.142857	-0.142857	-0.142857	-0.142857	-0.142857	-0.142857
dnOTU_56	k__Bacteria	p__Firmicutes	c__Clostridia	o__Clostridiales	f__Peptostreptococcaceae	g__94otu37150	-0.0311319	-0.213902	-0.281658	-0.206023	-0.142857	0.0712119	-0.142857	-0.142857	-0.142857	-0.142857	-0.142857	-0.142857	-0.142857	-0.142857	-0.142857	-0.142857	-0.142857	-0.142857	-0.142857	-0.142857	-0.142857	-0.142857	-0.142857	-0.142857	-0.142857	-0.142857	-0.142857	-0.142857	-0.142857	-0.142857	-0.142857	-0.142857	-0.142857	-0.142857	-0.142857	-0.142857	-0.142857	-0.142857	-0.142857	-0.142857	-0.142857	-0.142857	-0.142857
t__16914	k__Bacteria	p__Firmicutes	c__Bacilli	o__Lactobacillales	f__Aerococcaceae	g__Facklamia	-0.0311319	-0.213902	-0.281658	-0.206023	-0.142857	0.0712119	-0.142857	-0.142857	-0.142857	-0.142857	-0.142857	-0.142857	-0.142857	-0.142857	-0.142857	-0.142857	-0.142857	-0.142857	-0.142857	-0.142857	-0.142857	-0.142857	-0.142857	-0.142857	-0.142857	-0.142857	-0.142857	-0.142857	-0.142857	-0.142857	-0.142857	-0.142857	-0.142857	-0.142857	-0.142857	-0.142857	-0.142857	-0.142857	-0.142857	-0.142857	-0.142857	-0.142857	-0.142857
dnOTU_51	k__Bacteria	p__Firmicutes	c__Clostridia	o__Clostridiales	f__Clostridiaceae	g__unclassified	-0.0311319	-0.213902	-0.281658	-0.206023	-0.142857	0.0712119	-0.142857	-0.142857	-0.142857	-0.142857	-0.142857	-0.142857	-0.142857	-0.142857	-0.142857	-0.142857	-0.142857	-0.142857	-0.142857	-0.142857	-0.142857	-0.142857	-0.142857	-0.142857	-0.142857	-0.142857	-0.142857	-0.142857	-0.142857	-0.142857	-0.142857	-0.142857	-0.142857	-0.142857	-0.142857	-0.142857	-0.142857	-0.142857	-0.142857	-0.142857	-0.142857	-0.142857	-0.142857
dnOTU_148	k__Bacteria	p__Bacteroidetes	c__Bacteroidia	o__Bacteroidales	f__Porphyromonadaceae	g__Parabacteroides	-0.139813	-0.223199	-0.287727	-0.208159	-0.118721	-0.0299206	0.0209379	0.0209379	0.0209379	0.0209379	0.0209379	0.0209379	0.0209379	0.0209379	0.0209379	0.0209379	0.0209379	0.0209379	0.0209379	0.0209379	0.0209379	0.0209379	0.0209379	0.0209379	0.0209379	0.0209379	0.0209379	0.0209379	0.0209379	0.0209379	0.0209379	0.0209379	0.0209379	0.0209379	0.0209379	0.0209379	0.0209379	0.0209379	0.0209379	0.0209379	0.0209379	0.0209379	0.0209379
t__38993	k__Bacteria	p__Firmicutes	c__Clostridia	o__Clostridiales	f__Lachnospiraceae	g__Coprococcus	0.203011	0.367175	0.381424	0.509341	0.659418	0.710435	-0.218214	-0.218214	-0.218214	-0.218214	-0.218214	-0.218214	-0.218214	-0.218214	-0.218214	-0.218214	-0.218214	-0.218214	-0.218214	-0.218214	-0.218214	-0.218214	-0.218214	-0.218214	-0.218214	-0.218214	-0.218214	-0.218214	-0.218214	-0.218214	-0.218214	-0.218214	-0.218214	-0.218214	-0.218214	-0.218214	-0.218214	-0.218214	-0.218214	-0.218214	-0.218214	-0.218214	-0.218214
t__83170	k__Bacteria	p__Firmicutes	c__Clostridia	o__Clostridiales	f__Ruminococcaceae	g__94otu22882	0.0395907	0.0735599	0.0311303	0.145671	0.255486	0.34029	-0.195981	-0.195981	-0.195981	-0.195981	-0.195981	-0.195981	-0.195981	-0.195981	-0.195981	-0.195981	-0.195981	-0.195981	-0.195981	-0.195981	-0.195981	-0.195981	-0.195981	-0.195981	-0.195981	-0.195981	-0.195981	-0.195981	-0.195981	-0.195981	-0.195981	-0.195981	-0.195981	-0.195981	-0.195981	-0.195981	-0.195981	-0.195981	-0.195981	-0.195981	-0.195981	-0.195981	-0.195981
t__41496	k__Bacteria	p__Firmicutes	c__Clostridia	o__Clostridiales	f__Lachnospiraceae	g__Dorea	0.106231	0.193355	0.172582	0.295462	0.424288	0.497724	-0.209986	-0.209986	-0.209986	-0.209986	-0.209986	-0.209986	-0.209986	-0.209986	-0.209986	-0.209986	-0.209986	-0.209986	-0.209986	-0.209986	-0.209986	-0.209986	-0.209986	-0.209986	-0.209986	-0.209986	-0.209986	-0.209986	-0.209986	-0.209986	-0.209986	-0.209986	-0.209986	-0.209986	-0.209986	-0.209986	-0.209986	-0.209986	-0.209986	-0.209986	-0.209986	-0.209986	-0.209986
t__22492	k__Bacteria	p__Firmicutes	c__Clostridia	o__Clostridiales	f__Lachnospiraceae	g__unclassified	-0.0827718	-0.105622	-0.173489	-0.0680628	0.0357507	0.127191	-0.200889	-0.200889	-0.200889	-0.200889	-0.200889	-0.200889	-0.200889	-0.200889	-0.200889	-0.200889	-0.200889	-0.200889	-0.200889	-0.200889	-0.200889	-0.200889	-0.200889	-0.200889	-0.200889	-0.200889	-0.200889	-0.200889	-0.200889	-0.200889	-0.200889	-0.200889	-0.200889	-0.200889	-0.200889	-0.200889	-0.200889	-0.200889	-0.200889	-0.200889	-0.200889	-0.200889	-0.200889
dnOTU_28	k__Bacteria	p__Firmicutes	c__Clostridia	o__Clostridiales	f__Peptostreptococcaceae	g__Peptostreptococcus	-0.126412	-0.279	-0.385023	-0.276556	-0.195423	-0.022163	-0.194525	-0.194525	-0.194525	-0.194525	-0.194525	-0.194525	-0.194525	-0.194525	-0.194525	-0.194525	-0.194525	-0.194525	-0.194525	-0.194525	-0.194525	-0.194525	-0.194525	-0.194525	-0.194525	-0.194525	-0.194525	-0.194525	-0.194525	-0.194525	-0.194525	-0.194525	-0.194525	-0.194525	-0.194525	-0.194525	-0.194525	-0.194525	-0.194525	-0.194525	-0.194525	-0.194525	-0.194525
dnOTU_16	k__Bacteria	p__Firmicutes	c__Clostridia	o__Clostridiales	f__[Tissierellaceae]	g__Finegoldia	-0.0616345	-0.132393	-0.218111	-0.104136	-0.0138637	0.128533	-0.1985	-0.1985	-0.1985	-0.1985	-0.1985	-0.1985	-0.1985	-0.1985	-0.1985	-0.1985	-0.1985	-0.1985	-0.1985	-0.1985	-0.1985	-0.1985	-0.1985	-0.1985	-0.1985	-0.1985	-0.1985	-0.1985	-0.1985	-0.1985	-0.1985	-0.1985	-0.1985	-0.1985	-0.1985	-0.1985	-0.1985	-0.1985	-0.1985	-0.1985	-0.1985	-0.1985	-0.1985
dnOTU_191	k__Bacteria	p__Firmicutes	c__Clostridia	o__Clostridiales	f__Ruminococcaceae	g__94otu9391	-0.0530325	-0.0930662	-0.162727	-0.0654644	0.0128128	0.108664	-0.166774	-0.166774	-0.166774	-0.166774	-0.166774	-0.166774	-0.166774	-0.166774	-0.166774	-0.166774	-0.166774	-0.166774	-0.166774	-0.166774	-0.166774	-0.166774	-0.166774	-0.166774	-0.166774	-0.166774	-0.166774	-0.166774	-0.166774	-0.166774	-0.166774	-0.166774	-0.166774	-0.166774	-0.166774	-0.166774	-0.166774	-0.166774	-0.166774	-0.166774	-0.166774	-0.166774	-0.166774
dnOTU_9	k__Bacteria	p__Tenericutes	c__Mollicutes	o__Mycoplasmatales	f__Mycoplasmataceae	g__Ureaplasma	-0.168246	-0.0749572	-0.189226	-0.138245	-0.176357	-0.0917869	-0.180353	-0.180353	-0.180353	-0.180353	-0.180353	-0.180353	-0.180353	-0.180353	-0.180353	-0.180353	-0.180353	-0.180353	-0.180353	-0.180353	-0.180353	-0.180353	-0.180353	-0.180353	-0.180353	-0.180353	-0.180353	-0.180353	-0.180353	-0.180353	-0.180353	-0.180353	-0.180353	-0.180353	-0.180353	-0.180353	-0.180353	-0.180353	-0.180353	-0.180353	-0.180353	-0.180353	-0.180353
dnOTU_30	k__Bacteria	p__Actinobacteria	c__Actinobacteria	o__Actinomycetales	f__Actinomycetaceae	g__Actinomyces	-0.111718	-0.200909	-0.286935	-0.202473	-0.145543	-0.0422263	-0.1453	-0.1453	-0.1453	-0.1453	-0.1453	-0.1453	-0.1453	-0.1453	-0.1453	-0.1453	-0.1453	-0.1453	-0.1453	-0.1453	-0.1453	-0.1453	-0.1453	-0.1453	-0.1453	-0.1453	-0.1453	-0.1453	-0.1453	-0.1453	-0.1453	-0.1453	-0.1453	-0.1453	-0.1453	-0.1453	-0.1453	-0.1453	-0.1453	-0.1453	-0.1453	-0.1453	-0.1453
dnOTU_126	k__Bacteria	p__Firmicutes	c__Bacilli	o__Lactobacillales	f__Enterococcaceae	g__Enterococcus	-0.110719	-0.196874	-0.281748	-0.198601	-0.142907	-0.0430083	-0.14267	-0.14267	-0.14267	-0.14267	-0.14267	-0.14267	-0.14267	-0.14267	-0.14267	-0.14267	-0.14267	-0.14267	-0.14267	-0.14267	-0.14267	-0.14267	-0.14267	-0.14267	-0.14267	-0.14267	-0.14267	-0.14267	-0.14267	-0.14267	-0.14267	-0.14267	-0.14267	-0.14267	-0.14267	-0.14267	-0.14267	-0.14267	-0.14267	-0.14267	-0.14267	-0.14267	-0.14267
dnOTU_23	k__Bacteria	p__Actinobacteria	c__Coriobacteriia	o__Coriobacteriales	f__Coriobacteriaceae	g__94otu19005	-0.110546	-0.196603	-0.281495	-0.198329	-0.142696	-0.0427908	-0.142905	-0.142905	-0.142905	-0.142905	-0.142905	-0.142905	-0.142905	-0.142905	-0.142905	-0.142905	-0.142905	-0.142905	-0.142905	-0.142905	-0.142905	-0.142905	-0.142905	-0.142905	-0.142905	-0.142905	-0.142905	-0.142905	-0.142905	-0.142905	-0.142905	-0.142905	-0.142905	-0.142905	-0.142905	-0.142905	-0.142905	-0.142905	-0.142905	-0.142905	-0.142905	-0.142905	-0.142905
t__35489	k__Bacteria	p__Actinobacteria	c__Coriobacteriia	o__Coriobacteriales	f__Coriobacteriaceae	g__Slackia	-0.110632	-0.196759	-0.281658	-0.198501	-0.142857	-0.0429426	-0.142857	-0.142857	-0.142857	-0.142857	-0.142857	-0.142857	-0.142857	-0.142857	-0.142857	-0.142857	-0.142857	-0.142857	-0.142857	-0.142857	-0.142857	-0.142857	-0.142857	-0.142857	-0.142857	-0.142857	-0.142857	-0.142857	-0.142857	-0.142857	-0.142857	-0.142857	-0.142857	-0.142857	-0.142857	-0.142857	-0.142857	-0.142857	-0.142857	-0.142857	-0.142857	-0.142857	-0.142857
t__59269	k__Bacteria	p__Actinobacteria	c__Actinobacteria	o__Actinomycetales	f__Actinomycetaceae	g__Actinobaculum	-0.110632	-0.196759	-0.281658	-0.198501	-0.142857	-0.0429426	-0.142857	-0.142857	-0.142857	-0.142857	-0.142857	-0.142857	-0.142857	-0.142857	-0.142857	-0.142857	-0.142857	-0.142857	-0.142857	-0.142857	-0.142857	-0.142857	-0.142857	-0.142857	-0.142857	-0.142857	-0.142857	-0.142857	-0.142857	-0.142857	-0.142857	-0.142857	-0.142857	-0.142857	-0.142857	-0.142857	-0.142857	-0.142857	-0.142857	-0.142857	-0.142857	-0.142857	-0.142857
dnOTU_137	k__Bacteria	p__Firmicutes	c__Clostridia	o__Clostridiales	f__Lachnospiraceae	g__[Ruminococcus]	-0.110632	-0.196759	-0.281658	-0.198501	-0.142857	-0.0429426	-0.142857	-0.142857	-0.142857	-0.142857	-0.142857	-0.142857	-0.142857	-0.142857	-0.142857	-0.142857	-0.142857	-0.142857	-0.142857	-0.142857	-0.142857	-0.142857	-0.142857	-0.142857	-0.142857	-0.142857	-0.142857	-0.142857	-0.142857	-0.142857	-0.142857	-0.142857	-0.142857	-0.142857	-0.142857	-0.142857	-0.142857	-0.142857	-0.142857	-0.142857	-0.142857	-0.142857	-0.142857
t__76439	k__Bacteria	p__Firmicutes	c__Bacilli	o__Lactobacillales	f__Carnobacteriaceae	g__Granulicatella	-0.110632	-0.196759	-0.281658	-0.198501	-0.142857	-0.0429426	-0.142857	-0.142857	-0.142857	-0.142857	-0.142857	-0.142857	-0.142857	-0.142857	-0.142857	-0.142857	-0.142857	-0.142857	-0.142857	-0.142857	-0.142857	-0.142857	-0.142857	-0.142857	-0.142857	-0.142857	-0.142857	-0.142857	-0.142857	-0.142857	-0.142857	-0.142857	-0.142857	-0.142857	-0.142857	-0.142857	-0.142857	-0.142857	-0.142857	-0.142857	-0.142857	-0.142857	-0.142857
dnOTU_136	k__Bacteria	p__Actinobacteria	c__Coriobacteriia	o__Coriobacteriales	f__Coriobacteriaceae	g__Collinsella	-0.110632	-0.196759	-0.281658	-0.198501	-0.142857	-0.0429426	-0.142857	-0.142857	-0.142857	-0.142857	-0.142857	-0.142857	-0.142857	-0.142857	-0.142857	-0.142857	-0.142857	-0.142857	-0.142857	-0.142857	-0.142857	-0.142857	-0.142857	-0.142857	-0.142857	-0.142857	-0.142857	-0.142857	-0.142857	-0.142857	-0.142857	-0.142857	-0.142857	-0.142857	-0.142857	-0.142857	-0.142857	-0.142857	-0.142857	-0.142857	-0.142857	-0.142857	-0.142857
dnOTU_117	k__Bacteria	p__Actinobacteria	c__Coriobacteriia	o__Coriobacteriales	f__Coriobacteriaceae	g__unclassified	-0.110632	-0.196759	-0.281658	-0.198501	-0.142857	-0.0429426	-0.142857	-0.142857	-0.142857	-0.142857	-0.142857	-0.142857	-0.142857	-0.142857	-0.142857	-0.142857	-0.142857	-0.142857	-0.142857	-0.142857	-0.142857	-0.142857	-0.142857	-0.142857	-0.142857	-0.142857	-0.142857	-0.142857	-0.142857	-0.142857	-0.142857	-0.142857	-0.142857	-0.142857	-0.142857	-0.142857	-0.142857	-0.142857	-0.142857	-0.142857	-0.142857	-0.142857	-0.142857
dnOTU_113	k__Bacteria	p__Firmicutes	c__Clostridia	o__Clostridiales	f__Lachnospiraceae	g__94otu9002	-0.110632	-0.196759	-0.281658	-0.198501	-0.142857	-0.0429426	-0.142857	-0.142857	-0.142857	-0.142857	-0.142857	-0.142857	-0.142857	-0.142857	-0.142857	-0.142857	-0.142857	-0.142857	-0.142857	-0.142857	-0.142857	-0.142857	-0.142857	-0.142857	-0.142857	-0.142857	-0.142857	-0.142857	-0.142857	-0.142857	-0.142857	-0.142857	-0.142857	-0.142857	-0.142857	-0.142857	-0.142857	-0.142857	-0.142857	-0.142857	-0.142857	-0.142857	-0.142857
t__82317	k__Bacteria	p__Proteobacteria	c__Alphaproteobacteria	o__Sphingomonadales	f__Sphingomonadaceae	g__Sphingomonas	0.469853	0.51655	0.423142	0.293556	-0.217979	-0.316317	-0.217979	-0.217979	-0.217979	-0.217979	-0.217979	-0.217979	-0.217979	-0.217979	-0.217979	-0.217979	-0.217979	-0.217979	-0.217979	-0.217979	-0.217979	-0.217979	-0.217979	-0.217979	-0.217979	-0.217979	-0.217979	-0.217979	-0.217979	-0.217979	-0.217979	-0.217979	-0.217979	-0.217979	-0.217979	-0.217979	-0.217979	-0.217979	-0.217979	-0.217979	-0.217979	-0.217979	-0.217979
dnOTU_18	k__Bacteria	p__Proteobacteria	c__Gammaproteobacteria	o__Enterobacteriales	f__Enterobacteriaceae	g__unclassified	0.863251	0.196	0.186753	0.168724	-0.100013	-0.152665	-0.177044	-0.177044	-0.177044	-0.177044	-0.177044	-0.177044	-0.177044	-0.177044	-0.177044	-0.177044	-0.177044	-0.177044	-0.177044	-0.177044	-0.177044	-0.177044	-0.177044	-0.177044	-0.177044	-0.177044	-0.177044	-0.177044	-0.177044	-0.177044	-0.177044	-0.177044	-0.177044	-0.177044	-0.177044	-0.177044	-0.177044	-0.177044	-0.177044	-0.177044	-0.177044	-0.177044	-0.177044
dnOTU_6	k__Bacteria	p__Firmicutes	c__Bacilli	o__Lactobacillales	f__Streptococcaceae	g__Streptococcus	0.796303	0.274882	0.245256	0.184895	-0.174797	-0.249608	-0.177271	-0.177271	-0.177271	-0.177271	-0.177271	-0.177271	-0.177271	-0.177271	-0.177271	-0.177271	-0.177271	-0.177271	-0.177271	-0.177271	-0.177271	-0.177271	-0.177271	-0.177271	-0.177271	-0.177271	-0.177271	-0.177271	-0.177271	-0.177271	-0.177271	-0.177271	-0.177271	-0.177271	-0.177271	-0.177271	-0.177271	-0.177271	-0.177271	-0.177271	-0.177271	-0.177271	-0.177271
t__70542	k__Bacteria	p__Firmicutes	c__Clostridia	o__Clostridiales	f__Veillonellaceae	g__Veillonella	-0.273431	0.508074	0.379938	0.244203	-0.149345	-0.210179	-0.149169	-0.149169	-0.149169	-0.149169	-0.149169	-0.149169	-0.149169	-0.149169	-0.149169	-0.149169	-0.149169	-0.149169	-0.149169	-0.149169	-0.149169	-0.149169	-0.149169	-0.149169	-0.149169	-0.149169	-0.149169	-0.149169	-0.149169	-0.149169	-0.149169	-0.149169	-0.149169	-0.149169	-0.149169	-0.149169	-0.149169	-0.149169	-0.149169	-0.149169	-0.149169	-0.149169	-0.149169
dnOTU_663	k__Bacteria	p__Actinobacteria	c__Actinobacteria	o__Actinomycetales	f__Microbacteriaceae	g__Curtobacterium	-0.26767	0.513481	0.389291	0.250974	-0.142857	-0.207305	-0.142857	-0.142857	-0.142857	-0.142857	-0.142857	-0.142857	-0.142857	-0.142857	-0.142857	-0.142857	-0.142857	-0.142857	-0.142857	-0.142857	-0.142857	-0.142857	-0.142857	-0.142857	-0.142857	-0.142857	-0.142857	-0.142857	-0.142857	-0.142857	-0.142857	-0.142857	-0.142857	-0.142857	-0.142857	-0.142857	-0.142857	-0.142857	-0.142857	-0.142857	-0.142857	-0.142857	-0.142857
dnOTU_149	k__Bacteria	p__Firmicutes	c__Clostridia	o__Clostridiales	f__91otu5947	g__94otu42223	-0.26767	0.513481	0.389291	0.250974	-0.142857	-0.207305	-0.142857	-0.142857	-0.142857	-0.142857	-0.142857	-0.142857	-0.142857	-0.142857	-0.142857	-0.142857	-0.142857	-0.142857	-0.142857	-0.142857	-0.142857	-0.142857	-0.142857	-0.142857	-0.142857	-0.142857	-0.142857	-0.142857	-0.142857	-0.142857	-0.142857	-0.142857	-0.142857	-0.142857	-0.142857	-0.142857	-0.142857	-0.142857	-0.142857	-0.142857	-0.142857	-0.142857	-0.142857
dnOTU_33	k__Bacteria	p__Actinobacteria	c__Actinobacteria	o__Actinomycetales	f__Corynebacteriaceae	g__Corynebacterium	0.353765	0.581544	0.656522	0.769578	0.933993	0.982461	-0.191682	-0.191682	-0.191682	-0.191682	-0.191682	-0.191682	-0.191682	-0.191682	-0.191682	-0.191682	-0.191682	-0.191682	-0.191682	-0.191682	-0.191682	-0.191682	-0.191682	-0.191682	-0.191682	-0.191682	-0.191682	-0.191682	-0.191682	-0.191682	-0.191682	-0.191682	-0.191682	-0.191682	-0.191682	-0.191682	-0.191682	-0.191682	-0.191682	-0.191682	-0.191682	-0.191682	-0.191682
dnOTU_228	k__Bacteria	p__Firmicutes	c__Clostridia	o__Clostridiales	f__Peptostreptococcaceae	g__94otu13105	0.334895	0.603522	0.677525	0.788463	0.946064	0.94661	-0.188595	-0.188595	-0.188595	-0.188595	-0.188595	-0.188595	-0.188595	-0.188595	-0.188595	-0.188595	-0.188595	-0.188595	-0.188595	-0.188595	-0.188595	-0.188595	-0.188595	-0.188595	-0.188595	-0.188595	-0.188595	-0.188595	-0.188595	-0.188595	-0.188595	-0.188595	-0.188595	-0.188595	-0.188595	-0.188595	-0.188595	-0.188595	-0.188595	-0.188595	-0.188595	-0.188595	-0.188595
t__65127	k__Bacteria	p__Firmicutes	c__Clostridia	o__Clostridiales	f__Lachnospiraceae	g__94otu19924	0.303774	0.547849	0.605488	0.72492	0.88478	0.900985	-0.203269	-0.203269	-0.203269	-0.203269	-0.203269	-0.203269	-0.203269	-0.203269	-0.203269	-0.203269	-0.203269	-0.203269	-0.203269	-0.203269	-0.203269	-0.203269	-0.203269	-0.203269	-0.203269	-0.203269	-0.203269	-0.203269	-0.203269	-0.203269	-0.203269	-0.203269	-0.203269	-0.203269	-0.203269	-0.203269	-0.203269	-0.203269	-0.203269	-0.203269	-0.203269	-0.203269	-0.203269
dnOTU_14	k__Bacteria	p__Actinobacteria	c__Actinobacteria	o__Bifidobacteriales	f__Bifidobacteriaceae	g__Bifidobacterium	0.35993	0.663288	0.772372	0.852433	0.998787	0.958046	-0.138529	-0.138529	-0.138529	-0.138529	-0.138529	-0.138529	-0.138529	-0.138529	-0.138529	-0.138529	-0.138529	-0.138529	-0.138529	-0.138529	-0.138529	-0.138529	-0.138529	-0.138529	-0.138529	-0.138529	-0.138529	-0.138529	-0.138529	-0.138529	-0.138529	-0.138529	-0.138529	-0.138529	-0.138529	-0.138529	-0.138529	-0.138529	-0.138529	-0.138529	-0.138529	-0.138529	-0.138529
dnOTU_102	k__Bacteria	p__Firmicutes	c__Bacilli	o__Bacillales	f__Bacillaceae	g__unclassified	0.356078	0.625824	0.726282	0.820846	0.985614	0.983381	-0.0946421	-0.0946421	-0.0946421	-0.0946421	-0.0946421	-0.0946421	-0.0946421	-0.0946421	-0.0946421	-0.0946421	-0.0946421	-0.0946421	-0.0946421	-0.0946421	-0.0946421	-0.0946421	-0.0946421	-0.0946421	-0.0946421	-0.0946421	-0.0946421	-0.0946421	-0.0946421	-0.0946421	-0.0946421	-0.0946421	-0.0946421	-0.0946421	-0.0946421	-0.0946421	-0.0946421	-0.0946421	-0.0946421	-0.0946421	-0.0946421	-0.0946421	-0.0946421
dnOTU_168	k__Bacteria	p__Firmicutes	c__Clostridia	o__Clostridiales	f__Lachnospiraceae	g__Lachnospira	0.3629	0.653468	0.745742	0.842013	0.991267	0.971854	-0.163363	-0.163363	-0.163363	-0.163363	-0.163363	-0.163363	-0.163363	-0.163363	-0.163363	-0.163363	-0.163363	-0.163363	-0.163363	-0.163363	-0.163363	-0.163363	-0.163363	-0.163363	-0.163363	-0.163363	-0.163363	-0.163363	-0.163363	-0.163363	-0.163363	-0.163363	-0.163363	-0.163363	-0.163363	-0.163363	-0.163363	-0.163363	-0.163363	-0.163363	-0.163363	-0.163363	-0.163363
t__27000	k__Bacteria	p__Firmicutes	c__Clostridia	o__Clostridiales	f__Lachnospiraceae	g__Roseburia	0.368148	0.662785	0.759472	0.851033	0.99696	0.972168	-0.155276	-0.155276	-0.155276	-0.155276	-0.155276	-0.155276	-0.155276	-0.155276	-0.155276	-0.155276	-0.155276	-0.155276	-0.155276	-0.155276	-0.155276	-0.155276	-0.155276	-0.155276	-0.155276	-0.155276	-0.155276	-0.155276	-0.155276	-0.155276	-0.155276	-0.155276	-0.155276	-0.155276	-0.155276	-0.155276	-0.155276	-0.155276	-0.155276	-0.155276	-0.155276	-0.155276	-0.155276
t__84034	k__Bacteria	p__Firmicutes	c__Clostridia	o__Clostridiales	f__Ruminococcaceae	g__Faecalibacterium	0.367765	0.662107	0.75845	0.8504	0.99661	0.972249	-0.155944	-0.155944	-0.155944	-0.155944	-0.155944	-0.155944	-0.155944	-0.155944	-0.155944	-0.155944	-0.155944	-0.155944	-0.155944	-0.155944	-0.155944	-0.155944	-0.155944	-0.155944	-0.155944	-0.155944	-0.155944	-0.155944	-0.155944	-0.155944	-0.155944	-0.155944	-0.155944	-0.155944	-0.155944	-0.155944	-0.155944	-0.155944	-0.155944	-0.155944	-0.155944	-0.155944	-0.155944
dnOTU_225	k__Bacteria	p__Actinobacteria	c__Actinobacteria	o__Actinomycetales	f__Micrococcaceae	g__Kocuria	0.374426	0.666656	0.766643	0.854901	0.998968	0.97622	-0.150201	-0.150201	-0.150201	-0.150201	-0.150201	-0.150201	-0.150201	-0.150201	-0.150201	-0.150201	-0.150201	-0.150201	-0.150201	-0.150201	-0.150201	-0.150201	-0.150201	-0.150201	-0.150201	-0.150201	-0.150201	-0.150201	-0.150201	-0.150201	-0.150201	-0.150201	-0.150201	-0.150201	-0.150201	-0.150201	-0.150201	-0.150201	-0.150201	-0.150201	-0.150201	-0.150201	-0.150201
dnOTU_59	k__Bacteria	p__Firmicutes	c__Clostridia	o__Clostridiales	f__Lachnospiraceae	g__94otu10116	0.372055	0.669698	0.770234	0.857174	0.999621	0.969893	-0.147347	-0.147347	-0.147347	-0.147347	-0.147347	-0.147347	-0.147347	-0.147347	-0.147347	-0.147347	-0.147347	-0.147347	-0.147347	-0.147347	-0.147347	-0.147347	-0.147347	-0.147347	-0.147347	-0.147347	-0.147347	-0.147347	-0.147347	-0.147347	-0.147347	-0.147347	-0.147347	-0.147347	-0.147347	-0.147347	-0.147347	-0.147347	-0.147347	-0.147347	-0.147347	-0.147347	-0.147347
dnOTU_69	k__Bacteria	p__Firmicutes	c__Clostridia	o__Clostridiales	f__Ruminococcaceae	g__unclassified	0.370364	0.666709	0.765495	0.854602	0.998705	0.971253	-0.151065	-0.151065	-0.151065	-0.151065	-0.151065	-0.151065	-0.151065	-0.151065	-0.151065	-0.151065	-0.151065	-0.151065	-0.151065	-0.151065	-0.151065	-0.151065	-0.151065	-0.151065	-0.151065	-0.151065	-0.151065	-0.151065	-0.151065	-0.151065	-0.151065	-0.151065	-0.151065	-0.151065	-0.151065	-0.151065	-0.151065	-0.151065	-0.151065	-0.151065	-0.151065	-0.151065	-0.151065
t__23783	k__Bacteria	p__Firmicutes	c__Clostridia	o__Clostridiales	f__Ruminococcaceae	g__Ruminococcus	0.368328	0.668758	0.771315	0.856313	0.999695	0.966603	-0.146888	-0.146888	-0.146888	-0.146888	-0.146888	-0.146888	-0.146888	-0.146888	-0.146888	-0.146888	-0.146888	-0.146888	-0.146888	-0.146888	-0.146888	-0.146888	-0.146888	-0.146888	-0.146888	-0.146888	-0.146888	-0.146888	-0.146888	-0.146888	-0.146888	-0.146888	-0.146888	-0.146888	-0.146888	-0.146888	-0.146888	-0.146888	-0.146888	-0.146888	-0.146888	-0.146888	-0.146888
dnOTU_64	k__Bacteria	p__Proteobacteria	c__Betaproteobacteria	o__Neisseriales	f__Neisseriaceae	g__94otu12966	0.370778	0.68116	0.782158	0.864718	0.999905	0.966557	-0.145112	-0.145112	-0.145112	-0.145112	-0.145112	-0.145112	-0.145112	-0.145112	-0.145112	-0.145112	-0.145112	-0.145112	-0.145112	-0.145112	-0.145112	-0.145112	-0.145112	-0.145112	-0.145112	-0.145112	-0.145112	-0.145112	-0.145112	-0.145112	-0.145112	-0.145112	-0.145112	-0.145112	-0.145112	-0.145112	-0.145112	-0.145112	-0.145112	-0.145112	-0.145112	-0.145112	-0.145112
dnOTU_7	k__Bacteria	p__Firmicutes	c__Bacilli	o__Bacillales	f__Staphylococcaceae	g__Staphylococcus	0.374197	0.671443	0.773493	0.858685	0.999949	0.969637	-0.14423	-0.14423	-0.14423	-0.14423	-0.14423	-0.14423	-0.14423	-0.14423	-0.14423	-0.14423	-0.14423	-0.14423	-0.14423	-0.14423	-0.14423	-0.14423	-0.14423	-0.14423	-0.14423	-0.14423	-0.14423	-0.14423	-0.14423	-0.14423	-0.14423	-0.14423	-0.14423	-0.14423	-0.14423	-0.14423	-0.14423	-0.14423	-0.14423	-0.14423	-0.14423	-0.14423	-0.14423
dnOTU_110	k__Bacteria	p__Actinobacteria	c__Actinobacteria	o__Actinomycetales	f__Micrococcaceae	g__Micrococcus	0.374092	0.67084	0.772531	0.858208	0.999881	0.970755	-0.145383	-0.145383	-0.145383	-0.145383	-0.145383	-0.145383	-0.145383	-0.145383	-0.145383	-0.145383	-0.145383	-0.145383	-0.145383	-0.145383	-0.145383	-0.145383	-0.145383	-0.145383	-0.145383	-0.145383	-0.145383	-0.145383	-0.145383	-0.145383	-0.145383	-0.145383	-0.145383	-0.145383	-0.145383	-0.145383	-0.145383	-0.145383	-0.145383	-0.145383	-0.145383	-0.145383	-0.145383
dnOTU_132	k__Bacteria	p__Proteobacteria	c__Gammaproteobacteria	o__Pseudomonadales	f__Moraxellaceae	g__Acinetobacter	0.372866	0.672096	0.774635	0.859077	0.999991	0.967477	-0.143557	-0.143557	-0.143557	-0.143557	-0.143557	-0.143557	-0.143557	-0.143557	-0.143557	-0.143557	-0.143557	-0.143557	-0.143557	-0.143557	-0.143557	-0.143557	-0.143557	-0.143557	-0.143557	-0.143557	-0.143557	-0.143557	-0.143557	-0.143557	-0.143557	-0.143557	-0.143557	-0.143557	-0.143557	-0.143557	-0.143557	-0.143557	-0.143557	-0.143557	-0.143557	-0.143557	-0.143557
dnOTU_94	k__Bacteria	p__Firmicutes	c__Clostridia	o__Clostridiales	f__Lachnospiraceae	g__Blautia	0.373434	0.672128	0.774228	0.859129	0.999982	0.968172	-0.143851	-0.143851	-0.143851	-0.143851	-0.143851	-0.143851	-0.143851	-0.143851	-0.143851	-0.143851	-0.143851	-0.143851	-0.143851	-0.143851	-0.143851	-0.143851	-0.143851	-0.143851	-0.143851	-0.143851	-0.143851	-0.143851	-0.143851	-0.143851	-0.143851	-0.143851	-0.143851	-0.143851	-0.143851	-0.143851	-0.143851	-0.143851	-0.143851	-0.143851	-0.143851	-0.143851	-0.143851
dnOTU_184	k__Bacteria	p__Firmicutes	c__Clostridia	o__Clostridiales	f__91otu18736	g__94otu38091	0.37379	0.672755	0.775284	0.859607	1	0.967608	-0.142857	-0.142857	-0.142857	-0.142857	-0.142857	-0.142857	-0.142857	-0.142857	-0.142857	-0.142857	-0.142857	-0.142857	-0.142857	-0.142857	-0.142857	-0.142857	-0.142857	-0.142857	-0.142857	-0.142857	-0.142857	-0.142857	-0.142857	-0.142857	-0.142857	-0.142857	-0.142857	-0.142857	-0.142857	-0.142857	-0.142857	-0.142857	-0.142857	-0.142857	-0.142857	-0.142857	-0.142857
dnOTU_156	k__Bacteria	p__Firmicutes	c__Clostridia	o__Clostridiales	f__[Mogibacteriaceae]	g__Mogibacterium	0.37379	0.672755	0.775284	0.859607	1	0.967608	-0.142857	-0.142857	-0.142857	-0.142857	-0.142857	-0.142857	-0.142857	-0.142857	-0.142857	-0.142857	-0.142857	-0.142857	-0.142857	-0.142857	-0.142857	-0.142857	-0.142857	-0.142857	-0.142857	-0.142857	-0.142857	-0.142857	-0.142857	-0.142857	-0.142857	-0.142857	-0.142857	-0.142857	-0.142857	-0.142857	-0.142857	-0.142857	-0.142857	-0.142857	-0.142857	-0.142857	-0.142857
dnOTU_193	k__Bacteria	p__Bacteroidetes	c__Bacteroidia	o__Bacteroidales	f__Rikenellaceae	g__94otu21511	0.37379	0.672755	0.775284	0.859607	1	0.967608	-0.142857	-0.142857	-0.142857	-0.142857	-0.142857	-0.142857	-0.142857	-0.142857	-0.142857	-0.142857	-0.142857	-0.142857	-0.142857	-0.142857	-0.142857	-0.142857	-0.142857	-0.142857	-0.142857	-0.142857	-0.142857	-0.142857	-0.142857	-0.142857	-0.142857	-0.142857	-0.142857	-0.142857	-0.142857	-0.142857	-0.142857	-0.142857	-0.142857	-0.142857	-0.142857	-0.142857	-0.142857
dnOTU_172	k__Bacteria	p__Proteobacteria	c__Gammaproteobacteria	o__Aeromonadales	f__Succinivibrionaceae	g__Succinivibrio	0.37379	0.672755	0.775284	0.859607	1	0.967608	-0.142857	-0.142857	-0.142857	-0.142857	-0.142857	-0.142857	-0.142857	-0.142857	-0.142857	-0.142857	-0.142857	-0.142857	-0.142857	-0.142857	-0.142857	-0.142857	-0.142857	-0.142857	-0.142857	-0.142857	-0.142857	-0.142857	-0.142857	-0.142857	-0.142857	-0.142857	-0.142857	-0.142857	-0.142857	-0.142857	-0.142857	-0.142857	-0.142857	-0.142857	-0.142857	-0.142857	-0.142857
dnOTU_152	k__Bacteria	p__Proteobacteria	c__Gammaproteobacteria	o__Aeromonadales	f__Aeromonadaceae	g__94otu12472	0.37379	0.672755	0.775284	0.859607	1	0.967608	-0.142857	-0.142857	-0.142857	-0.142857	-0.142857	-0.142857	-0.142857	-0.142857	-0.142857	-0.142857	-0.142857	-0.142857	-0.142857	-0.142857	-0.142857	-0.142857	-0.142857	-0.142857	-0.142857	-0.142857	-0.142857	-0.142857	-0.142857	-0.142857	-0.142857	-0.142857	-0.142857	-0.142857	-0.142857	-0.142857	-0.142857	-0.142857	-0.142857	-0.142857	-0.142857	-0.142857	-0.142857
dnOTU_87	k__Bacteria	p__Firmicutes	c__Clostridia	o__Clostridiales	f__Ruminococcaceae	g__94otu11945	0.37379	0.672755	0.775284	0.859607	1	0.967608	-0.142857	-0.142857	-0.142857	-0.142857	-0.142857	-0.142857	-0.142857	-0.142857	-0.142857	-0.142857	-0.142857	-0.142857	-0.142857	-0.142857	-0.142857	-0.142857	-0.142857	-0.142857	-0.142857	-0.142857	-0.142857	-0.142857	-0.142857	-0.142857	-0.142857	-0.142857	-0.142857	-0.142857	-0.142857	-0.142857	-0.142857	-0.142857	-0.142857	-0.142857	-0.142857	-0.142857	-0.142857
dnOTU_127	k__Bacteria	p__Proteobacteria	c__Gammaproteobacteria	o__Pseudomonadales	f__Moraxellaceae	g__Enhydrobacter	0.37379	0.672755	0.775284	0.859607	1	0.967608	-0.142857	-0.142857	-0.142857	-0.142857	-0.142857	-0.142857	-0.142857	-0.142857	-0.142857	-0.142857	-0.142857	-0.142857	-0.142857	-0.142857	-0.142857	-0.142857	-0.142857	-0.142857	-0.142857	-0.142857	-0.142857	-0.142857	-0.142857	-0.142857	-0.142857	-0.142857	-0.142857	-0.142857	-0.142857	-0.142857	-0.142857	-0.142857	-0.142857	-0.142857	-0.142857	-0.142857	-0.142857
dnOTU_124	k__Bacteria	p__Firmicutes	c__Bacilli	o__Lactobacillales	f__Streptococcaceae	g__Lactococcus	0.37379	0.672755	0.775284	0.859607	1	0.967608	-0.142857	-0.142857	-0.142857	-0.142857	-0.142857	-0.142857	-0.142857	-0.142857	-0.142857	-0.142857	-0.142857	-0.142857	-0.142857	-0.142857	-0.142857	-0.142857	-0.142857	-0.142857	-0.142857	-0.142857	-0.142857	-0.142857	-0.142857	-0.142857	-0.142857	-0.142857	-0.142857	-0.142857	-0.142857	-0.142857	-0.142857	-0.142857	-0.142857	-0.142857	-0.142857	-0.142857	-0.142857
dnOTU_165	k__Bacteria	p__Firmicutes	c__Clostridia	o__Clostridiales	f__Lachnospiraceae	g__94otu42322	0.37379	0.672755	0.775284	0.859607	1	0.967608	-0.142857	-0.142857	-0.142857	-0.142857	-0.142857	-0.142857	-0.142857	-0.142857	-0.142857	-0.142857	-0.142857	-0.142857	-0.142857	-0.142857	-0.142857	-0.142857	-0.142857	-0.142857	-0.142857	-0.142857	-0.142857	-0.142857	-0.142857	-0.142857	-0.142857	-0.142857	-0.142857	-0.142857	-0.142857	-0.142857	-0.142857	-0.142857	-0.142857	-0.142857	-0.142857	-0.142857	-0.142857
dnOTU_145	k__Bacteria	p__Firmicutes	c__Erysipelotrichi	o__Erysipelotrichales	f__Erysipelotrichaceae	g__94otu40637	0.37379	0.672755	0.775284	0.859607	1	0.967608	-0.142857	-0.142857	-0.142857	-0.142857	-0.142857	-0.142857	-0.142857	-0.142857	-0.142857	-0.142857	-0.142857	-0.142857	-0.142857	-0.142857	-0.142857	-0.142857	-0.142857	-0.142857	-0.142857	-0.142857	-0.142857	-0.142857	-0.142857	-0.142857	-0.142857	-0.142857	-0.142857	-0.142857	-0.142857	-0.142857	-0.142857	-0.142857	-0.142857	-0.142857	-0.142857	-0.142857	-0.142857
dnOTU_131	k__Bacteria	p__Proteobacteria	c__Betaproteobacteria	o__Burkholderiales	f__Comamonadaceae	g__Acidovorax	0.37379	0.672755	0.775284	0.859607	1	0.967608	-0.142857	-0.142857	-0.142857	-0.142857	-0.142857	-0.142857	-0.142857	-0.142857	-0.142857	-0.142857	-0.142857	-0.142857	-0.142857	-0.142857	-0.142857	-0.142857	-0.142857	-0.142857	-0.142857	-0.142857	-0.142857	-0.142857	-0.142857	-0.142857	-0.142857	-0.142857	-0.142857	-0.142857	-0.142857	-0.142857	-0.142857	-0.142857	-0.142857	-0.142857	-0.142857	-0.142857	-0.142857
dnOTU_164	k__Bacteria	p__Proteobacteria	c__Gammaproteobacteria	o__Oceanospirillales	f__Alcanivoracaceae	g__Alcanivorax	0.37379	0.672755	0.775284	0.859607	1	0.967608	-0.142857	-0.142857	-0.142857	-0.142857	-0.142857	-0.142857	-0.142857	-0.142857	-0.142857	-0.142857	-0.142857	-0.142857	-0.142857	-0.142857	-0.142857	-0.142857	-0.142857	-0.142857	-0.142857	-0.142857	-0.142857	-0.142857	-0.142857	-0.142857	-0.142857	-0.142857	-0.142857	-0.142857	-0.142857	-0.142857	-0.142857	-0.142857	-0.142857	-0.142857	-0.142857	-0.142857	-0.142857
dnOTU_166	k__Bacteria	p__Bacteroidetes	c__Bacteroidia	o__Bacteroidales	f__[Paraprevotellaceae]	g__[Prevotella]	0.37379	0.672755	0.775284	0.859607	1	0.967608	-0.142857	-0.142857	-0.142857	-0.142857	-0.142857	-0.142857	-0.142857	-0.142857	-0.142857	-0.142857	-0.142857	-0.142857	-0.142857	-0.142857	-0.142857	-0.142857	-0.142857	-0.142857	-0.142857	-0.142857	-0.142857	-0.142857	-0.142857	-0.142857	-0.142857	-0.142857	-0.142857	-0.142857	-0.142857	-0.142857	-0.142857	-0.142857	-0.142857	-0.142857	-0.142857	-0.142857	-0.142857
dnOTU_95	k__Bacteria	p__Proteobacteria	c__Betaproteobacteria	o__Burkholderiales	f__Comamonadaceae	g__Schlegelella	0.37379	0.672755	0.775284	0.859607	1	0.967608	-0.142857	-0.142857	-0.142857	-0.142857	-0.142857	-0.142857	-0.142857	-0.142857	-0.142857	-0.142857	-0.142857	-0.142857	-0.142857	-0.142857	-0.142857	-0.142857	-0.142857	-0.142857	-0.142857	-0.142857	-0.142857	-0.142857	-0.142857	-0.142857	-0.142857	-0.142857	-0.142857	-0.142857	-0.142857	-0.142857	-0.142857	-0.142857	-0.142857	-0.142857	-0.142857	-0.142857	-0.142857
dnOTU_35	k__Bacteria	p__Proteobacteria	c__Gammaproteobacteria	o__Pasteurellales	f__Pasteurellaceae	g__Haemophilus	0.37379	0.672755	0.775284	0.859607	1	0.967608	-0.142857	-0.142857	-0.142857	-0.142857	-0.142857	-0.142857	-0.142857	-0.142857	-0.142857	-0.142857	-0.142857	-0.142857	-0.142857	-0.142857	-0.142857	-0.142857	-0.142857	-0.142857	-0.142857	-0.142857	-0.142857	-0.142857	-0.142857	-0.142857	-0.142857	-0.142857	-0.142857	-0.142857	-0.142857	-0.142857	-0.142857	-0.142857	-0.142857	-0.142857	-0.142857	-0.142857	-0.142857
dnOTU_502	k__Bacteria	p__Cyanobacteria	c__4C0d-2	o__YS2	f__91otu5915	g__94otu12265	0.37379	0.672755	0.775284	0.859607	1	0.967608	-0.142857	-0.142857	-0.142857	-0.142857	-0.142857	-0.142857	-0.142857	-0.142857	-0.142857	-0.142857	-0.142857	-0.142857	-0.142857	-0.142857	-0.142857	-0.142857	-0.142857	-0.142857	-0.142857	-0.142857	-0.142857	-0.142857	-0.142857	-0.142857	-0.142857	-0.142857	-0.142857	-0.142857	-0.142857	-0.142857	-0.142857	-0.142857	-0.142857	-0.142857	-0.142857	-0.142857	-0.142857
dnOTU_242	k__Bacteria	p__Firmicutes	c__Clostridia	o__Clostridiales	f__Ruminococcaceae	g__94otu17128	0.37379	0.672755	0.775284	0.859607	1	0.967608	-0.142857	-0.142857	-0.142857	-0.142857	-0.142857	-0.142857	-0.142857	-0.142857	-0.142857	-0.142857	-0.142857	-0.142857	-0.142857	-0.142857	-0.142857	-0.142857	-0.142857	-0.142857	-0.142857	-0.142857	-0.142857	-0.142857	-0.142857	-0.142857	-0.142857	-0.142857	-0.142857	-0.142857	-0.142857	-0.142857	-0.142857	-0.142857	-0.142857	-0.142857	-0.142857	-0.142857	-0.142857
dnOTU_155	k__Bacteria	p__Firmicutes	c__Clostridia	o__Clostridiales	f__Ruminococcaceae	g__94otu27202	0.37379	0.672755	0.775284	0.859607	1	0.967608	-0.142857	-0.142857	-0.142857	-0.142857	-0.142857	-0.142857	-0.142857	-0.142857	-0.142857	-0.142857	-0.142857	-0.142857	-0.142857	-0.142857	-0.142857	-0.142857	-0.142857	-0.142857	-0.142857	-0.142857	-0.142857	-0.142857	-0.142857	-0.142857	-0.142857	-0.142857	-0.142857	-0.142857	-0.142857	-0.142857	-0.142857	-0.142857	-0.142857	-0.142857	-0.142857	-0.142857	-0.142857
dnOTU_123	k__Bacteria	p__Firmicutes	c__Erysipelotrichi	o__Erysipelotrichales	f__Erysipelotrichaceae	g__Catenibacterium	0.37379	0.672755	0.775284	0.859607	1	0.967608	-0.142857	-0.142857	-0.142857	-0.142857	-0.142857	-0.142857	-0.142857	-0.142857	-0.142857	-0.142857	-0.142857	-0.142857	-0.142857	-0.142857	-0.142857	-0.142857	-0.142857	-0.142857	-0.142857	-0.142857	-0.142857	-0.142857	-0.142857	-0.142857	-0.142857	-0.142857	-0.142857	-0.142857	-0.142857	-0.142857	-0.142857	-0.142857	-0.142857	-0.142857	-0.142857	-0.142857	-0.142857
dnOTU_81	k__Bacteria	p__Proteobacteria	c__Alphaproteobacteria	o__Rhodobacterales	f__Rhodobacteraceae	g__Paracoccus	0.37379	0.672755	0.775284	0.859607	1	0.967608	-0.142857	-0.142857	-0.142857	-0.142857	-0.142857	-0.142857	-0.142857	-0.142857	-0.142857	-0.142857	-0.142857	-0.142857	-0.142857	-0.142857	-0.142857	-0.142857	-0.142857	-0.142857	-0.142857	-0.142857	-0.142857	-0.142857	-0.142857	-0.142857	-0.142857	-0.142857	-0.142857	-0.142857	-0.142857	-0.142857	-0.142857	-0.142857	-0.142857	-0.142857	-0.142857	-0.142857	-0.142857
dnOTU_282	k__Bacteria	p__Bacteroidetes	c__Bacteroidia	o__Bacteroidales	f__S24-7	g__94otu3010	0.37379	0.672755	0.775284	0.859607	1	0.967608	-0.142857	-0.142857	-0.142857	-0.142857	-0.142857	-0.142857	-0.142857	-0.142857	-0.142857	-0.142857	-0.142857	-0.142857	-0.142857	-0.142857	-0.142857	-0.142857	-0.142857	-0.142857	-0.142857	-0.142857	-0.142857	-0.142857	-0.142857	-0.142857	-0.142857	-0.142857	-0.142857	-0.142857	-0.142857	-0.142857	-0.142857	-0.142857	-0.142857	-0.142857	-0.142857	-0.142857	-0.142857
dnOTU_230	k__Bacteria	p__Firmicutes	c__Clostridia	o__Clostridiales	f__Ruminococcaceae	g__94otu2746	0.37379	0.672755	0.775284	0.859607	1	0.967608	-0.142857	-0.142857	-0.142857	-0.142857	-0.142857	-0.142857	-0.142857	-0.142857	-0.142857	-0.142857	-0.142857	-0.142857	-0.142857	-0.142857	-0.142857	-0.142857	-0.142857	-0.142857	-0.142857	-0.142857	-0.142857	-0.142857	-0.142857	-0.142857	-0.142857	-0.142857	-0.142857	-0.142857	-0.142857	-0.142857	-0.142857	-0.142857	-0.142857	-0.142857	-0.142857	-0.142857	-0.142857
dnOTU_200	k__Bacteria	p__Firmicutes	c__Clostridia	o__Clostridiales	f__Ruminococcaceae	g__94otu19763	0.37379	0.672755	0.775284	0.859607	1	0.967608	-0.142857	-0.142857	-0.142857	-0.142857	-0.142857	-0.142857	-0.142857	-0.142857	-0.142857	-0.142857	-0.142857	-0.142857	-0.142857	-0.142857	-0.142857	-0.142857	-0.142857	-0.142857	-0.142857	-0.142857	-0.142857	-0.142857	-0.142857	-0.142857	-0.142857	-0.142857	-0.142857	-0.142857	-0.142857	-0.142857	-0.142857	-0.142857	-0.142857	-0.142857	-0.142857	-0.142857	-0.142857
dnOTU_175	k__Bacteria	p__Firmicutes	c__Clostridia	o__Clostridiales	f__Ruminococcaceae	g__94otu12870	0.37379	0.672755	0.775284	0.859607	1	0.967608	-0.142857	-0.142857	-0.142857	-0.142857	-0.142857	-0.142857	-0.142857	-0.142857	-0.142857	-0.142857	-0.142857	-0.142857	-0.142857	-0.142857	-0.142857	-0.142857	-0.142857	-0.142857	-0.142857	-0.142857	-0.142857	-0.142857	-0.142857	-0.142857	-0.142857	-0.142857	-0.142857	-0.142857	-0.142857	-0.142857	-0.142857	-0.142857	-0.142857	-0.142857	-0.142857	-0.142857	-0.142857
dnOTU_159	k__Bacteria	p__Firmicutes	c__Clostridia	o__Clostridiales	f__Lachnospiraceae	g__94otu439	0.37379	0.672755	0.775284	0.859607	1	0.967608	-0.142857	-0.142857	-0.142857	-0.142857	-0.142857	-0.142857	-0.142857	-0.142857	-0.142857	-0.142857	-0.142857	-0.142857	-0.142857	-0.142857	-0.142857	-0.142857	-0.142857	-0.142857	-0.142857	-0.142857	-0.142857	-0.142857	-0.142857	-0.142857	-0.142857	-0.142857	-0.142857	-0.142857	-0.142857	-0.142857	-0.142857	-0.142857	-0.142857	-0.142857	-0.142857	-0.142857	-0.142857
[truncated: 930 more columns]
